# Supplementary material for: Modification of Silica with Sucrose and Ammonium Fluoride Agents: A Facile Route to Prepare Supports of Iridium Catalysts for Hydrogenation Reaction
Source: Molecules. 2024 Jul 22;29(14):3430. doi: 10.3390/molecules29143430 (PMC11279784; doi:10.3390/molecules29143430)
Supplement: Supplementary file 1 [file molecules-29-03430-s001.zip]

Archive with 1 entries (1 files):
- molecules-3102776-supplementary.pdf
